# Supplementary material for: Both Saccharomyces boulardii and Its Postbiotics Alleviate Dextran Sulfate Sodium-Induced Colitis in Mice, Association with Modulating Inflammation and Intestinal Microbiota
Source: Nutrients. 2023 Mar 20;15(6):1484. doi: 10.3390/nu15061484 (PMC10055518; doi:10.3390/nu15061484)
Supplement: Supplementary file 1 [file nutrients-15-01484-s001.zip]

Archive with 1 entries (1 files):
- nutrients-2271140-supplementary.pdf
